# Supplementary material for: Exponentially increasing microplastic accumulation in an urban estuary: insights from the Narragansett Bay, Rhode Island seafloor
Source: Environ Sci Pollut Res Int. 2025 Dec 19;32(57):30899–920. doi: 10.1007/s11356-025-37295-2 (PMC12811374; doi:10.1007/s11356-025-37295-2)
Supplement: Supplementary file 2 — (XLSX 80.0 KB) [file 11356_2025_37295_MOESM2_ESM.xlsx]

## Sheet: Site_Locations_SedRate
Site	Latitude	Longitude	Accumulation Rate (cm/yr)	Error (+/-)	Percent_error
1	41.8074	-71.3952	NaN	NaN	NaN
2	41.7291	-71.3552	0.994	0.13	13.0785
3	41.6909	-71.3518	0.649	0.29	44.6841
5	41.5691	-71.3931	0.282	0.04	14.1844
4	41.6093	-71.3397	0.336	0.05	14.881
6	41.4981	-71.4134	0.221	0.05	22.6244
7	41.1494	-71.2811	0.426	0.06	14.0845
M1	41.8023	-71.3825	0.3	0.08	26.6667
M2	41.491	-71.3964	0.5	0.04	8
M3	41.4882	-71.3975	0.3	0.01	3.33333

## Sheet: LOD_LOQ
Limit of Detection (LOD) and Limit of Quantification (LOQ) Calculations based on Procedural Blank Counts
Blanks, Group 1
						3.3*SD	10*SD			LOD	LOQ
	Air_blank	MilliQ blank	Extraction Blank	Average	Stdev	LOD	LOQ		bead	0	0
bead	0	0	0	0	0	0	0		fiber	1.83233	5.5525
fiber	2	1	1	1.33333	0.57735	1.90526	5.7735		film	0	0
film	0	0	0	0	0	0	0		foam	0	0
foam	0	0	0	0	0	0	0		fragment	1.90526	5.7735
fragment	1	0	1	0.666667	0.57735	1.90526	5.7735		Total	3.12029	9.45543
Total	3	1	2	2	1	3.3	10		STDEV_total	0.860855	2.60865
	6
Blanks, Group 2
	Air_blank	MilliQ blank	Extraction Blank	Average	Stdev	LOD	LOQ
bead	0	0	0	0	0	0	0
fiber	0	0	1	0.333333	0.57735	1.90526	5.7735
film	0	0	0	0	0	0	0
foam	0	0	0	0	0	0	0
fragment	0	0	1	0.333333	0.57735	1.90526	5.7735
Total	0	0	2	0.666667	1.1547	3.81051	11.547
	2
Blanks, Group 3
	Air_blank	MilliQ blank	Extraction Blank	Average	Stdev	LOD	LOQ
bead	0	0	0	0	0	0	0
fiber	1	0	0	0.333333	0.57735	1.90526	5.7735
film	0	0	0	0	0	0	0
foam	0	0	0	0	0	0	0
fragment	0	0	2	0.666667	1.1547	3.81051	11.547
Total	1	0	2	1	1	3.3	10
	3
Blanks, Group 4
	Air_blank	MilliQ blank	Extraction Blank	Average	Stdev	LOD	LOQ
bead	0	0	0	0	0	0	0
fiber	2	0	1	1	1	3.3	10
film	0	0	0	0	0	0	0
foam	0	0	0	0	0	0	0
fragment	0	0	1	0.333333	0.57735	1.90526	5.7735
Total	2	0	2	1.33333	1.1547	3.81051	11.547
	4
Blanks, Group 5
	Air_blank	MilliQ blank	Extraction Blank	Average	Stdev	LOD	LOQ
bead	0	0	0	0	0	0	0
fiber	1	1	1	1	0	0	0
film	0	0	0	0	0	0	0
foam	0	0	0	0	0	0	0
fragment	1	0	0	0.333333	0.57735	1.90526	5.7735
Total	2	1	1	1.33333	0.57735	1.90526	5.7735
	4
Blanks, Group 6
	Air_blank	MilliQ blank	Extraction Blank	Average	Stdev	LOD	LOQ
bead	0	0	0	0	0	0	0
fiber	1	0	1	0.666667	0.57735	1.90526	5.7735
film	0	0	0	0	0	0	0
foam	0	0	0	0	0	0	0
fragment	0	0	0	0	0	0	0
Total	1	0	1	0.666667	0.57735	1.90526	5.7735
	2
Blanks, Group 7
	Air_blank	MilliQ blank	Extraction Blank	Average	Stdev	LOD	LOQ
bead	0	0	0	0	0	0	0
fiber	0	0	1	0.333333	0.57735	1.90526	5.7735
film	0	0	0	0	0	0	0
foam	0	0	0	0	0	0	0
fragment	0	0	1	0.333333	0.57735	1.90526	5.7735
Total	0	0	2	0.666667	1.1547	3.81051	11.547
	2

## Sheet: DBD_LSR_MAR
Site	Slope	StError	Slopemax	Slopemin	Pb210decayconstant	LSR	LSR_error	SR_max	SR_min	DryBd	Depth	MAR	MAR_error	MAR_max	MAR_min	Year			Dry Bulk Density
2	-31.906	4.202	-36.108	-27.704	0.03114	0.994	-0.131	1.124	0.863	0.385684	1	0.383182	-0.0504648	0.433647	0.332717	2021		Site	Min	Max	Average	Stdev	Consistent Downcore?
2	-31.906	4.202	-36.108	-27.704	0.03114	0.994	-0.131	1.124	0.863	0.488914	5	0.485741	-0.0639718	0.549713	0.421769	2021		All	0.08	3.12	0.87	0.73
2	-31.906	4.202	-36.108	-27.704	0.03114	0.994	-0.131	1.124	0.863	0.297441	7	0.295511	-0.0389185	0.334429	0.256592	2018.99		Marsh	0.08	3.12	1.06	1.14
2	-31.906	4.202	-36.108	-27.704	0.03114	0.994	-0.131	1.124	0.863	0.475452	9	0.472367	-0.0622105	0.534578	0.410157	2016.97		Bay	0.17	1.63	0.76	0.26
2	-31.906	4.202	-36.108	-27.704	0.03114	0.994	-0.131	1.124	0.863	0.799389	17	0.794202	-0.104596	0.898798	0.689606	2008.92		2	0.3	0.8	0.56	0.15	Yes
2	-31.906	4.202	-36.108	-27.704	0.03114	0.994	-0.131	1.124	0.863	0.704879	19	0.700305	-0.0922297	0.792535	0.608075	2006.91		3	0.64	1.63	0.96	0.39	No
2	-31.906	4.202	-36.108	-27.704	0.03114	0.994	-0.131	1.124	0.863	0.473254	21	0.470183	-0.0619228	0.532106	0.40826	2004.9		4	0.75	0.9	0.82	0.06	Yes
2	-31.906	4.202	-36.108	-27.704	0.03114	0.994	-0.131	1.124	0.863	0.532828	25	0.52937	-0.0697177	0.599088	0.459653	2000.87		5	0.17	0.83	0.61	0.31	Yes
2	-31.906	4.202	-36.108	-27.704	0.03114	0.994	-0.131	1.124	0.863	0.559984	29	0.55635	-0.073271	0.629622	0.483079	1996.84		6	0.59	0.85	0.76	0.1	Yes
2	-31.906	4.202	-36.108	-27.704	0.03114	0.994	-0.131	1.124	0.863	0.543708	31	0.54018	-0.0711413	0.611321	0.469038	1994.83		8	0.73	1.37	0.98	0.21	Yes
2	-31.906	4.202	-36.108	-27.704	0.03114	0.994	-0.131	1.124	0.863	0.587849	33	0.584035	-0.076917	0.660952	0.507118	1992.82		M1	2.88	3.12	2.99	0.08	Yes
2	-31.906	4.202	-36.108	-27.704	0.03114	0.994	-0.131	1.124	0.863	0.670882	39	0.666529	-0.0877815	0.754311	0.578748	1986.78		M2	0.08	0.52	0.3	0.14	Yes
2	-31.906	4.202	-36.108	-27.704	0.03114	0.994	-0.131	1.124	0.863	0.770452	41	0.765452	-0.10081	0.866262	0.664643	1984.76		M3	0.24	1.46	0.58	0.4	No
3	-20.856	9.279	-30.135	-11.577	0.03114	0.649	-0.289	0.938	0.36	0.639244	1	0.415143	-0.184701	0.599844	0.230443	2021
3	-20.856	9.279	-30.135	-11.577	0.03114	0.649	-0.289	0.938	0.36	0.896089	5	0.581945	-0.258912	0.840858	0.323033	2021
3	-20.856	9.279	-30.135	-11.577	0.03114	0.649	-0.289	0.938	0.36	0.703736	9	0.457026	-0.203335	0.660361	0.253692	2014.84
3	-20.856	9.279	-30.135	-11.577	0.03114	0.649	-0.289	0.938	0.36	1.62719	13	1.05674	-0.470154	1.5269	0.58659	2008.68
3	-20.856	9.279	-30.135	-11.577	0.03114	0.649	-0.289	0.938	0.36	0.910925	16.5	0.591581	-0.263199	0.85478	0.328382	2003.29
4	-9.0574	1.2401	-10.2975	-7.8173	0.03114	0.282	-0.039	0.321	0.243	0.759726	1	0.21427	-0.0293369	0.243607	0.184933	2021
4	-9.0574	1.2401	-10.2975	-7.8173	0.03114	0.282	-0.039	0.321	0.243	0.746808	3	0.210626	-0.028838	0.239464	0.181788	2021
4	-9.0574	1.2401	-10.2975	-7.8173	0.03114	0.282	-0.039	0.321	0.243	0.895112	9	0.252453	-0.0345648	0.287018	0.217889	2006.82
4	-9.0574	1.2401	-10.2975	-7.8173	0.03114	0.282	-0.039	0.321	0.243	0.888338	13	0.250543	-0.0343033	0.284846	0.21624	1992.63
4	-9.0574	1.2401	-10.2975	-7.8173	0.03114	0.282	-0.039	0.321	0.243	0.830467	19	0.234221	-0.0320685	0.26629	0.202153	1971.36
4	-9.0574	1.2401	-10.2975	-7.8173	0.03114	0.282	-0.039	0.321	0.243	0.826542	25	0.233114	-0.031917	0.265031	0.201197	1950.09
5	-10.779	1.597	-12.376	-9.182	0.03114	0.336	-0.05	0.385	0.286	0.167179	1	0.0561125	-0.0083135	0.064426	0.0477989	2021
5	-10.779	1.597	-12.376	-9.182	0.03114	0.336	-0.05	0.385	0.286	0.791259	5	0.265581	-0.0393481	0.304929	0.226233	2021
5	-10.779	1.597	-12.376	-9.182	0.03114	0.336	-0.05	0.385	0.286	0.644406	13	0.216291	-0.0320453	0.248336	0.184246	1997.17
5	-10.779	1.597	-12.376	-9.182	0.03114	0.336	-0.05	0.385	0.286	0.831786	21	0.279184	-0.0413635	0.320547	0.23782	1973.33
6	-7.1104	1.5499	-8.6603	-5.5605	0.03114	0.221	-0.048	0.27	0.173	0.848831	1	0.187938	-0.0409662	0.228905	0.146972	2021
6	-7.1104	1.5499	-8.6603	-5.5605	0.03114	0.221	-0.048	0.27	0.173	0.790566	5	0.175038	-0.0381542	0.213192	0.136884	2021
6	-7.1104	1.5499	-8.6603	-5.5605	0.03114	0.221	-0.048	0.27	0.173	0.780862	9	0.17289	-0.0376859	0.210575	0.135204	2002.93
6	-7.1104	1.5499	-8.6603	-5.5605	0.03114	0.221	-0.048	0.27	0.173	0.589086	13	0.130429	-0.0284304	0.158859	0.101998	1984.87
6	-7.1104	1.5499	-8.6603	-5.5605	0.03114	0.221	-0.048	0.27	0.173	0.79053	18.75	0.17503	-0.0381524	0.213182	0.136878	1958.9
7	-13.673	2.014	-15.687	-11.659	0.03114	0.426	-0.063	0.488	0.363	0.766713	0.5	0.326435	-0.0480831	0.374518	0.278352	2019
7	-13.673	2.014	-15.687	-11.659	0.03114	0.426	-0.063	0.488	0.363	0.734394	2.5	0.312675	-0.0460563	0.358731	0.266619	2019
7	-13.673	2.014	-15.687	-11.659	0.03114	0.426	-0.063	0.488	0.363	0.838423	6.5	0.356966	-0.0525803	0.409546	0.304386	2015.48
7	-13.673	2.014	-15.687	-11.659	0.03114	0.426	-0.063	0.488	0.363	0.914754	8.5	0.389465	-0.0573673	0.446832	0.332098	2010.78
7	-13.673	2.014	-15.687	-11.659	0.03114	0.426	-0.063	0.488	0.363	1.36649	10.5	0.581796	-0.0856972	0.667494	0.496099	2006.09
7	-13.673	2.014	-15.687	-11.659	0.03114	0.426	-0.063	0.488	0.363	0.897407	15.5	0.382079	-0.0562794	0.438359	0.3258	1994.35
7	-13.673	2.014	-15.687	-11.659	0.03114	0.426	-0.063	0.488	0.363	0.953758	20.5	0.406071	-0.0598133	0.465885	0.346258	1982.62
7	-13.673	2.014	-15.687	-11.659	0.03114	0.426	-0.063	0.488	0.363	1.14057	30.5	0.485608	-0.0715289	0.557137	0.414079	1959.14
7	-13.673	2.014	-15.687	-11.659	0.03114	0.426	-0.063	0.488	0.363	1.18156	40.5	0.503058	-0.0740992	0.577157	0.428959	1935.67
M1	-8.666	2.575	-11.241	-6.091	0.03114	0.27	-0.08	0.35	0.19	3.00558	1	0.81105	-0.240994	1.05204	0.570056	2022
M1	-8.666	2.575	-11.241	-6.091	0.03114	0.27	-0.08	0.35	0.19	2.95668	9	0.797853	-0.237072	1.03493	0.56078	2008.67
M1	-8.666	2.575	-11.241	-6.091	0.03114	0.27	-0.08	0.35	0.19	3.12246	21	0.842589	-0.250366	1.09295	0.592224	1968.67
M1	-8.666	2.575	-11.241	-6.091	0.03114	0.27	-0.08	0.35	0.19	3.00474	29	0.810823	-0.240926	1.05175	0.569896	1942
M1	-8.666	2.575	-11.241	-6.091	0.03114	0.27	-0.08	0.35	0.19	2.87736	37	0.776451	-0.230713	1.00716	0.545737	1915.33
M1	-8.666	2.575	-11.241	-6.091	0.03114	0.27	-0.08	0.35	0.19	2.96091	49	0.798996	-0.237412	1.03641	0.561584	1875.33
M2	-16.159	1.356	-17.515	-14.803	0.03114	0.503	-0.042	0.545	0.461	0.458297	1	0.230601	-0.0193512	0.249952	0.21125	2022
M2	-16.159	1.356	-17.515	-14.803	0.03114	0.503	-0.042	0.545	0.461	0.250246	5	0.125917	-0.0105664	0.136483	0.11535	2022
M2	-16.159	1.356	-17.515	-14.803	0.03114	0.503	-0.042	0.545	0.461	0.215379	15	0.108372	-0.0090942	0.117466	0.0992781	2002
M2	-16.159	1.356	-17.515	-14.803	0.03114	0.503	-0.042	0.545	0.461	0.23939	21	0.120454	-0.010108	0.130562	0.110346	1990
M2	-16.159	1.356	-17.515	-14.803	0.03114	0.503	-0.042	0.545	0.461	0.0821474	25	0.0413341	-0.0034686	0.0448027	0.0378655	1982
M2	-16.159	1.356	-17.515	-14.803	0.03114	0.503	-0.042	0.545	0.461	0.31545	31	0.158725	-0.0133196	0.172045	0.145405	1970
M2	-16.159	1.356	-17.515	-14.803	0.03114	0.503	-0.042	0.545	0.461	0.515864	37	0.259567	-0.0217819	0.281349	0.237785	1958
M2	-16.159	1.356	-17.515	-14.803	0.03114	0.503	-0.042	0.545	0.461	0.414543	41	0.208586	-0.0175037	0.226089	0.191082	1950
M2	-16.159	1.356	-17.515	-14.803	0.03114	0.503	-0.042	0.545	0.461	0.240044	49	0.120783	-0.0101356	0.130919	0.110647	1934
M3	-9.38	0.2419	-9.6219	-9.1381	0.03114	0.3	-0.008	0.3	0.285	0.4501	1	0.135029	-0.0033903	0.134855	0.128074	2022
M3	-9.38	0.2419	-9.6219	-9.1381	0.03114	0.3	-0.008	0.3	0.285	0.4294	5	0.128834	-0.0032348	0.128668	0.122198	2022
M3	-9.38	0.2419	-9.6219	-9.1381	0.03114	0.3	-0.008	0.3	0.285	0.241	9	0.0722997	-0.0018153	0.0722065	0.0685759	2009
M3	-9.38	0.2419	-9.6219	-9.1381	0.03114	0.3	-0.008	0.3	0.285	0.3571	15	0.107137	-0.00269	0.106998	0.101618	1989
M3	-9.38	0.2419	-9.6219	-9.1381	0.03114	0.3	-0.008	0.3	0.285	0.4407	21	0.132202	-0.0033194	0.132032	0.125393	1969
M3	-9.38	0.2419	-9.6219	-9.1381	0.03114	0.3	-0.008	0.3	0.285	1.1456	25	0.34368	-0.0086292	0.343237	0.325979	1955
M3	-9.38	0.2419	-9.6219	-9.1381	0.03114	0.3	-0.008	0.3	0.285	1.4632	31	0.438969	-0.0110217	0.438403	0.416359	1935
M3	-9.38	0.2419	-9.6219	-9.1381	0.03114	0.3	-0.008	0.3	0.285	0.3805	37	0.11414	-0.0028658	0.113993	0.108261	1915
M3	-9.38	0.2419	-9.6219	-9.1381	0.03114	0.3	-0.008	0.3	0.285	0.4758	41	0.142744	-0.003584	0.14256	0.135392	1902
M3	-9.38	0.2419	-9.6219	-9.1381	0.03114	0.3	-0.008	0.3	0.285	0.3751	49	0.11254	-0.0028257	0.112395	0.106744	1887

## Sheet: MP_counts_conc
						MP Concentration
Site_num	midpt_depth_cm	SedRate(cm/yr)	Year	MP_Particles_counted	Sed_extracted_dry_g	MP_per_kg_DW	mixedlayer	Core_collection_date	Count_error_%	Count_error	Type	MP_per_g	MP_error_g
1	1	0.36	2021	209	20	10450	1	2021	0.0677	707.465	bay	10.45	0.707465
1	1	0.36	2021	189	17.2	10988.4	1	2021	0.0677	743.913	bay	10.9884	0.743913
1	3	0.36	2021	58	9.2	6304.35	3	2021	0.0677	426.804	bay	6.30435	0.426804
1	3	0.36	2021	89	12.8	6953.12	3	2021	0.0677	470.727	bay	6.95312	0.470727
1	9	0.36	2021	123	13.7	8978.1	9	2021	0.0677	607.817	bay	8.9781	0.607817
1	9	0.36	2021	62	8.8	7045.45	9	2021	0.0677	476.977	bay	7.04545	0.476977
1	21	0.36	2004.3	263	27.5	9563.6	15	2021	0.0677	647.456	bay	9.5636	0.647456
1	31	0.36	1976.4	166	14.9	11140.9	15	2021	0.0677	754.239	bay	11.1409	0.754239
1	35	0.36	1965.3	141	15.2	9276.3	15	2021	0.0677	628.006	bay	9.2763	0.628006
1	41	0.36	1948.6	240	25.2	9523.8	15	2021	0.0677	644.761	bay	9.5238	0.644761
1	45	0.36	1937.4	129	25.5	5058.8	15	2021	0.0677	342.481	bay	5.0588	0.342481
1	47	0.36	1931.9	147	38.7	3798.4	15	2021	0.0677	257.152	bay	3.7984	0.257152
2	1	0.99	2021	66	10.8	6111.11	1	2021	0.0677	413.722	bay	6.11111	0.413722
2	1	0.99	2021	57	8.3	6867.47	1	2021	0.0677	464.928	bay	6.86747	0.464928
2	1	0.99	2021	42	14.8	2837.8	1	2021	0.0677	192.119	bay	2.8378	0.192119
2	3	0.99	2021	107	11.9	8991.6	3	2021	0.0677	608.731	bay	8.9916	0.608731
2	5	0.99	2021	68	9.3	7311.83	5	2021	0.0677	495.011	bay	7.31183	0.495011
2	5	0.99	2021	77	19.5	3948.7	5	2021	0.0677	267.327	bay	3.9487	0.267327
2	7	0.99	2019	93	11.1	8378.38	5	2021	0.0677	567.216	bay	8.37838	0.567216
2	7	0.99	2019	67	8.9	7528.09	5	2021	0.0677	509.652	bay	7.52809	0.509652
2	9	0.99	2017	152	20	7600	5	2021	0.0677	514.52	bay	7.6	0.51452
2	17	0.99	2008.9	60	24.9	2409.6	5	2021	0.0677	163.13	bay	2.4096	0.16313
2	19	0.99	2006.9	92	22	4181.8	5	2021	0.0677	283.108	bay	4.1818	0.283108
2	21	0.99	2004.9	50	17.5	2857.1	5	2021	0.0677	193.426	bay	2.8571	0.193426
2	25	0.99	2000.9	33	19.4	1701	5	2021	0.0677	115.158	bay	1.701	0.115158
2	29	0.99	1996.9	105	21.6	4861.1	5	2021	0.0677	329.096	bay	4.8611	0.329096
2	31	0.99	1994.8	74	17.7	4180.8	5	2021	0.0677	283.04	bay	4.1808	0.28304
2	33	0.99	1992.8	51	19.2	2656.3	5	2021	0.0677	179.832	bay	2.6563	0.179832
2	39	0.99	1986.8	79	20.6	3835	5	2021	0.0677	259.63	bay	3.835	0.25963
2	41	0.99	1984.8	48	20.8	2307.7	5	2021	0.0677	156.231	bay	2.3077	0.156231
3	1	0.65	2021	8	12.6	634.921	1	2021	0.0677	42.9841	bay	0.634921	0.0429841
3	3	0.65	2021	9	14.3	629.371	3	2021	0.0677	42.6084	bay	0.629371	0.0426084
3	5	0.65	2021	21	29.3	717.2	5	2021	0.0677	48.5544	bay	0.7172	0.0485544
3	7	0.65	2017.92	6	10.4	576.923	5	2021	0.0677	39.0577	bay	0.576923	0.0390577
3	9	0.65	2014.8	5	9.8	510.204	5	2021	0.0677	34.5408	bay	0.510204	0.0345408
3	13	0.65	2008.7	19	41.4	459.5	5	2021	0.0677	31.1081	bay	0.4595	0.0311081
3	16.5	0.65	2003.3	12	27.2	441.4	5	2021	0.0677	29.8828	bay	0.4414	0.0298828
4	1	0.28	2022	39	19.1	2041.9	1	2022	0.0677	138.237	bay	2.0419	0.138237
4	3	0.28	2022	21	25.3	830	3	2022	0.0677	56.191	bay	0.83	0.056191
4	9	0.28	2006.8	6	26	230.8	5	2022	0.0677	15.6252	bay	0.2308	0.0156252
4	13	0.28	1992.6	1	30.1	33.2	5	2022	0.0677	2.24764	bay	0.0332	0.00224764
4	19	0.28	1971.4	1	20.2	49.5	5	2022	0.0677	3.35115	bay	0.0495	0.00335115
4	25	0.28	1950.1	0	21.8	1e-13	5	2022	0.0677	6.77e-15	bay	1e-16	6.77e-18
5	1	0.34	2022	10	11.6	862.1	1	2022	0.0677	58.3642	bay	0.8621	0.0583642
5	5	0.34	2022	11	26.6	413.5	5	2022	0.0677	27.9939	bay	0.4135	0.0279939
5	13	0.34	1997.2	8	40	200	5	2022	0.0677	13.54	bay	0.2	0.01354
5	21	0.34	1973.4	5	39.3	127.2	5	2022	0.0677	8.61144	bay	0.1272	0.00861144
6	1	0.22	2022	10	30.7	325.7	1	2022	0.0677	22.0499	bay	0.3257	0.0220499
6	5	0.22	2022	6	26.9	223	5	2022	0.0677	15.0971	bay	0.223	0.0150971
6	9	0.22	2003.9	4	24.2	165.3	5	2022	0.0677	11.1908	bay	0.1653	0.0111908
6	13	0.22	1985.8	1	31.9	31.3	5	2022	0.0677	2.11901	bay	0.0313	0.00211901
6	18.8	0.22	1959.8	0	38.2	1e-13	5	2022	0.0677	6.77e-15	bay	1e-16	6.77e-18
7	0.5	0.43	2019	9	13.3	676.7	0.5	2019	0.0677	45.8126	bay	0.6767	0.0458126
7	2.5	0.43	2019	6	10.9	550.5	2.5	2019	0.0677	37.2689	bay	0.5505	0.0372688
7	6.5	0.43	2015.5	8	16.2	493.8	5	2019	0.0677	33.4303	bay	0.4938	0.0334303
7	8.5	0.43	2010.8	6	18.4	326.1	5	2019	0.0677	22.077	bay	0.3261	0.022077
7	10.5	0.43	2006.1	7	19	368.4	5	2019	0.0677	24.9407	bay	0.3684	0.0249407
7	15.5	0.43	1994.4	9	23.3	386.3	5	2019	0.0677	26.1525	bay	0.3863	0.0261525
7	20.5	0.43	1982.6	2	12.3	162.6	5	2019	0.0677	11.008	bay	0.1626	0.011008
7	30.5	0.43	1959.1	2	31.5	63.5	5	2019	0.0677	4.29895	bay	0.0635	0.00429895
7	40.5	0.43	1935.7	0	27.5	1e-13	5	2019	0.0677	6.77e-15	bay	1e-16	6.77e-18
M1	1	0.3	2022	70	2.3	30854.4	5	2022	0.0677	2088.84	marsh	30.8544	2.08884
M1	9	0.3	2008.7	69	5.2	13236	5	2022	0.0677	896.077	marsh	13.236	0.896077
M1	21	0.3	1968.7	24	6	3988.1	5	2022	0.0677	269.994	marsh	3.9881	0.269994
M1	29	0.3	1942	4	18.3	219.1	5	2022	0.0677	14.8331	marsh	0.2191	0.0148331
M1	37	0.3	1915.3	0	33	1e-13	5	2022	0.0677	6.77e-15	marsh	1e-16	6.77e-18
M1	49	0.3	1875.3	0	30.2	1e-13	5	2022	0.0677	6.77e-15	marsh	1e-16	6.77e-18
M2	1	0.5	2022	102	5.9	17267.6	1	2022	0.0677	1169.02	marsh	17.2676	1.16902
M2	5	0.5	2022	37	10.8	3438.5	5	2022	0.0677	232.786	marsh	3.4385	0.232786
M2	15	0.5	2002	12	4.3	2761	5	2022	0.0677	186.92	marsh	2.761	0.18692
M2	21	0.5	1990	24	4.3	5561.3	5	2022	0.0677	376.5	marsh	5.5613	0.3765
M2	25	0.5	1982	2	3.5	578.3	5	2022	0.0677	39.1509	marsh	0.5783	0.0391509
M2	31	0.5	1970	4	7.4	539.9	5	2022	0.0677	36.5512	marsh	0.5399	0.0365512
M2	37	0.5	1958	2	8.5	235.3	5	2022	0.0677	15.9298	marsh	0.2353	0.0159298
M2	41	0.5	1950	2	8	248.7	5	2022	0.0677	16.837	marsh	0.2487	0.016837
M2	49	0.5	1934	0	4	1e-13	5	2022	0.0677	6.77e-15	marsh	1e-16	6.77e-18
M3	1	0.3	2022	18	5.5	3272.73	5	2022	0.0677	221.564	marsh	3.27273	0.221564
M3	5	0.3	2022	27	6.7	4029.85	5	2022	0.0677	272.821	marsh	4.02985	0.272821
M3	9	0.3	2008.67	2	3.7	540.541	5	2022	0.0677	36.5946	marsh	0.540541	0.0365946
M3	15	0.3	1988.67	1	4	250	5	2022	0.0677	16.925	marsh	0.25	0.016925
M3	21	0.3	1968.67	1	8	125	5	2022	0.0677	8.4625	marsh	0.125	0.0084625
M3	25	0.3	1955.33	1	23.8	42.0168	5	2022	0.0677	2.84454	marsh	0.0420168	0.00284454
M3	31	0.3	1935.33	2	26.3	76.0456	5	2022	0.0677	5.14829	marsh	0.0760456	0.00514829
M3	37	0.3	1915.33	0	8	0	5	2022	0.0677	0	marsh	0	0
M3	41	0.3	1902	0	8	0	5	2022	0.0677	0	marsh	0	0
M3	49	0.3	1887	0	17.8	0	5	2022	0.0677	0	marsh	0	0

## Sheet: MPAR
				Sediment Mass Accumulation Rate							MP Concentration								MP Accumulation Rate (MPAR)							MP Accumulation Rate (MPAR)
Site_num	midpt	SedRate(cm/yr)	Age (yr)	MAR	MAR_error	MAR_max	MAR_min	Year	MP_Particles_counted	Sed_extracted_dry_g	MP_per_kg_DW	mixedlayer	Core_collection_date	Count_error_%	Count_error	Type	MP_per_g	MP_error_g	MP_acc_cm2	a_w	b_y	Dz	MP_accrate_m2	MP_accrate_m2_error	LSR	MP_accrate_m2
1	1	0.36	0	NaN	NaN	NaN	NaN	2021	209	20	10450	1	2021	0.0677	707.465	bay	10.45	0.707465	NaN	NaN	0.0677	NaN	NaN	NaN	0.36	NaN
1	1	0.36	0	NaN	NaN	NaN	NaN	2021	189	17.2	10988.4	1	2021	0.0677	743.913	bay	10.9884	0.743913	NaN	NaN	0.0677	NaN	NaN	NaN	0.36	NaN
1	3	0.36	0	NaN	NaN	NaN	NaN	2021	58	9.2	6304.35	3	2021	0.0677	426.804	bay	6.30435	0.426804	NaN	NaN	0.0677	NaN	NaN	NaN	0.36	NaN
1	3	0.36	0	NaN	NaN	NaN	NaN	2021	89	12.8	6953.12	3	2021	0.0677	470.727	bay	6.95312	0.470727	NaN	NaN	0.0677	NaN	NaN	NaN	0.36	NaN
1	9	0.36	0	NaN	NaN	NaN	NaN	2021	123	13.7	8978.1	9	2021	0.0677	607.817	bay	8.9781	0.607817	NaN	NaN	0.0677	NaN	NaN	NaN	0.36	NaN
1	9	0.36	0	NaN	NaN	NaN	NaN	2021	62	8.8	7045.45	9	2021	0.0677	476.977	bay	7.04545	0.476977	NaN	NaN	0.0677	NaN	NaN	NaN	0.36	NaN
1	21	0.36	16.71	NaN	NaN	NaN	NaN	2004.3	263	27.5	9563.6	15	2021	0.0677	647.456	bay	9.5636	0.647456	NaN	NaN	0.0677	NaN	NaN	NaN	0.36	NaN
1	31	0.36	44.57	NaN	NaN	NaN	NaN	1976.4	166	14.9	11140.9	15	2021	0.0677	754.239	bay	11.1409	0.754239	NaN	NaN	0.0677	NaN	NaN	NaN	0.36	NaN
1	35	0.36	55.71	NaN	NaN	NaN	NaN	1965.3	141	15.2	9276.3	15	2021	0.0677	628.006	bay	9.2763	0.628006	NaN	NaN	0.0677	NaN	NaN	NaN	0.36	NaN
1	41	0.36	72.42	NaN	NaN	NaN	NaN	1948.6	240	25.2	9523.8	15	2021	0.0677	644.761	bay	9.5238	0.644761	NaN	NaN	0.0677	NaN	NaN	NaN	0.36	NaN
1	45	0.36	83.57	NaN	NaN	NaN	NaN	1937.4	129	25.5	5058.8	15	2021	0.0677	342.481	bay	5.0588	0.342481	NaN	NaN	0.0677	NaN	NaN	NaN	0.36	NaN
1	47	0.36	89.14	NaN	NaN	NaN	NaN	1931.9	147	38.7	3798.4	15	2021	0.0677	257.152	bay	3.7984	0.257152	NaN	NaN	0.0677	NaN	NaN	NaN	0.36	NaN
2	1	0.99	0	0.383182	-0.0504648	0.433647	0.332717	2021	66	10.8	6111.11	1	2021	0.0677	413.722	bay	6.11111	0.413722	2.34167	-0.131699	0.0677	-0.149865	23416.7	-1498.65	0.99	23416.7
2	1	0.99	0	0.383182	-0.0504648	0.433647	0.332717	2021	57	8.3	6867.47	1	2021	0.0677	464.928	bay	6.86747	0.464928	2.63149	-0.131699	0.0677	-0.168414	26314.9	-1684.14	0.99	26314.9
2	1	0.99	0	0.383182	-0.0504648	0.433647	0.332717	2021	42	14.8	2837.8	1	2021	0.0677	192.119	bay	2.8378	0.192119	1.08739	-0.131699	0.0677	-0.0695925	10873.9	-695.925	0.99	10873.9
2	3	0.99	0	0.485741	-0.0639718	0.549713	0.421769	2021	107	11.9	8991.6	3	2021	0.0677	608.731	bay	8.9916	0.608731	4.36759	-0.131699	0.0677	-0.279523	43675.9	-2795.23	0.99	43675.9
2	5	0.99	0	0.485741	-0.0639718	0.549713	0.421769	2021	68	9.3	7311.83	5	2021	0.0677	495.011	bay	7.31183	0.495011	3.55166	-0.131699	0.0677	-0.227304	35516.6	-2273.04	0.99	35516.6
2	5	0.99	0	0.485741	-0.0639718	0.549713	0.421769	2021	77	19.5	3948.7	5	2021	0.0677	267.327	bay	3.9487	0.267327	1.91805	-0.131699	0.0677	-0.122754	19180.5	-1227.54	0.99	19180.5
2	7	0.99	2.01	0.295511	-0.0389185	0.334429	0.256592	2019	93	11.1	8378.38	5	2021	0.0677	567.216	bay	8.37838	0.567216	2.4759	-0.131699	0.0677	-0.158456	24759	-1584.56	0.99	24759
2	7	0.99	2.01	0.295511	-0.0389185	0.334429	0.256592	2019	67	8.9	7528.09	5	2021	0.0677	509.652	bay	7.52809	0.509652	2.22463	-0.131699	0.0677	-0.142375	22246.3	-1423.75	0.99	22246.3
2	9	0.99	4.02	0.472367	-0.0622105	0.534578	0.410157	2017	152	20	7600	5	2021	0.0677	514.52	bay	7.6	0.51452	3.58999	-0.131699	0.0677	-0.229757	35899.9	-2297.57	0.99	35899.9
2	17	0.99	12.07	0.794202	-0.104596	0.898798	0.689606	2008.9	60	24.9	2409.6	5	2021	0.0677	163.13	bay	2.4096	0.16313	1.91371	-0.131699	0.0677	-0.122476	19137.1	-1224.76	0.99	19137.1
2	19	0.99	14.08	0.700305	-0.0922297	0.792535	0.608075	2006.9	92	22	4181.8	5	2021	0.0677	283.108	bay	4.1818	0.283108	2.92854	-0.131699	0.0677	-0.187424	29285.4	-1874.24	0.99	29285.4
2	21	0.99	16.1	0.470183	-0.0619228	0.532106	0.40826	2004.9	50	17.5	2857.1	5	2021	0.0677	193.426	bay	2.8571	0.193426	1.34336	-0.131699	0.0677	-0.0859742	13433.6	-859.742	0.99	13433.6
2	25	0.99	20.12	0.52937	-0.0697177	0.599088	0.459653	2000.9	33	19.4	1701	5	2021	0.0677	115.158	bay	1.701	0.115158	0.900459	-0.131699	0.0677	-0.0576288	9004.59	-576.288	0.99	9004.59
2	29	0.99	24.14	0.55635	-0.073271	0.629622	0.483079	1996.9	105	21.6	4861.1	5	2021	0.0677	329.096	bay	4.8611	0.329096	2.70448	-0.131699	0.0677	-0.173085	27044.8	-1730.85	0.99	27044.8
2	31	0.99	26.16	0.54018	-0.0711413	0.611321	0.469038	1994.8	74	17.7	4180.8	5	2021	0.0677	283.04	bay	4.1808	0.28304	2.25838	-0.131699	0.0677	-0.144535	22583.8	-1445.35	0.99	22583.8
2	33	0.99	28.17	0.584035	-0.076917	0.660952	0.507118	1992.8	51	19.2	2656.3	5	2021	0.0677	179.832	bay	2.6563	0.179832	1.55137	-0.131699	0.0677	-0.0992868	15513.7	-992.868	0.99	15513.7
2	39	0.99	34.21	0.666529	-0.0877815	0.754311	0.578748	1986.8	79	20.6	3835	5	2021	0.0677	259.63	bay	3.835	0.25963	2.55614	-0.131699	0.0677	-0.163591	25561.4	-1635.91	0.99	25561.4
2	41	0.99	36.22	0.765452	-0.10081	0.866262	0.664643	1984.8	48	20.8	2307.7	5	2021	0.0677	156.231	bay	2.3077	0.156231	1.76643	-0.131699	0.0677	-0.113051	17664.3	-1130.51	0.99	17664.3
3	1	0.65	0	0.415143	-0.184701	0.599844	0.230443	2021	8	12.6	634.921	1	2021	0.0677	42.9841	bay	0.634921	0.0429841	0.263583	-0.444908	0.0677	-0.0994257	2635.83	-994.257	0.65	2635.83
3	3	0.65	0	0.581945	-0.258912	0.840858	0.323033	2021	9	14.3	629.371	3	2021	0.0677	42.6084	bay	0.629371	0.0426084	0.366259	-0.444908	0.0677	-0.138156	3662.59	-1381.56	0.65	3662.59
3	5	0.65	0	0.581945	-0.258912	0.840858	0.323033	2021	21	29.3	717.2	5	2021	0.0677	48.5544	bay	0.7172	0.0485544	0.417371	-0.444908	0.0677	-0.157436	4173.71	-1574.36	0.65	4173.71
3	7	0.65	3.07692	0.457026	-0.203335	0.660361	0.253692	2017.92	6	10.4	576.923	5	2021	0.0677	39.0577	bay	0.576923	0.0390577	0.263669	-0.444908	0.0677	-0.0994581	2636.69	-994.581	0.65	2636.69
3	9	0.65	6.16	0.457026	-0.203335	0.660361	0.253692	2014.8	5	9.8	510.204	5	2021	0.0677	34.5408	bay	0.510204	0.0345408	0.233177	-0.444908	0.0677	-0.0879561	2331.77	-879.561	0.65	2331.77
3	13	0.65	12.33	1.05674	-0.470153	1.5269	0.58659	2008.7	19	41.4	459.5	5	2021	0.0677	31.1081	bay	0.4595	0.0311081	0.485574	-0.444908	0.0677	-0.183162	4855.74	-1831.62	0.65	4855.74
3	16.5	0.65	17.72	0.591581	-0.263199	0.85478	0.328382	2003.3	12	27.2	441.4	5	2021	0.0677	29.8828	bay	0.4414	0.0298828	0.261124	-0.444908	0.0677	-0.098498	2611.24	-984.98	0.65	2611.24
4	1	0.28	0	0.21427	-0.0293369	0.243607	0.184933	2022	39	19.1	2041.9	1	2022	0.0677	138.237	bay	2.0419	0.138237	0.437517	-0.136916	0.0677	-0.030283	4375.17	-302.83	0.28	4375.17
4	3	0.28	0	0.210626	-0.028838	0.239464	0.181788	2022	21	25.3	830	3	2022	0.0677	56.191	bay	0.83	0.056191	0.17482	-0.136916	0.0677	-0.0121003	1748.2	-121.003	0.28	1748.2
4	9	0.28	14.18	0.252453	-0.0345648	0.287018	0.217889	2006.8	6	26	230.8	5	2022	0.0677	15.6252	bay	0.2308	0.0156252	0.0582662	-0.136916	0.0677	-0.00403294	582.662	-40.3294	0.28	582.662
4	13	0.28	28.37	0.250543	-0.0343033	0.284846	0.21624	1992.6	1	30.1	33.2	5	2022	0.0677	2.24764	bay	0.0332	0.00224764	0.00831803	-0.136916	0.0677	-0.000575738	83.1803	-5.75738	0.28	83.1803
4	19	0.28	49.65	0.234221	-0.0320685	0.26629	0.202153	1971.4	1	20.2	49.5	5	2022	0.0677	3.35115	bay	0.0495	0.00335115	0.0115939	-0.136916	0.0677	-0.000802483	115.939	-8.02483	0.28	115.939
4	25	0.28	70.92	0.233114	-0.031917	0.265031	0.201197	1950.1	0	21.8	1e-13	5	2022	0.0677	6.77e-15	bay	1e-16	6.77e-18	2.33114e-17	-0.136916	0	-3.1917e-18	2.33114e-13	-3.1917e-14	0.28	2.33114e-13
5	1	0.34	0	0.0561125	-0.00831354	0.064426	0.0477989	2022	10	11.6	862.1	1	2022	0.0677	58.3642	bay	0.8621	0.0583642	0.0483746	-0.148158	0.0677	-0.00389214	483.746	-38.9214	0.34	483.746
5	5	0.34	0	0.265581	-0.0393481	0.304929	0.226233	2022	11	26.6	413.5	5	2022	0.0677	27.9939	bay	0.4135	0.0279939	0.109818	-0.148158	0.0677	-0.00883578	1098.18	-88.3578	0.34	1098.18
5	13	0.34	23.81	0.216291	-0.0320453	0.248336	0.184246	1997.2	8	40	200	5	2022	0.0677	13.54	bay	0.2	0.01354	0.0432582	-0.148158	0.0677	-0.00348049	432.582	-34.8049	0.34	432.582
5	21	0.34	47.62	0.279184	-0.0413635	0.320547	0.23782	1973.4	5	39.3	127.2	5	2022	0.0677	8.61144	bay	0.1272	0.00861144	0.0355122	-0.148158	0.0677	-0.00285726	355.122	-28.5726	0.34	355.122
6	1	0.22	0	0.187938	-0.0409662	0.228905	0.146972	2022	10	30.7	325.7	1	2022	0.0677	22.0499	bay	0.3257	0.0220499	0.0612116	-0.217976	0.0677	-0.00919866	612.116	-91.9866	0.22	612.116
6	5	0.22	0	0.175038	-0.0381542	0.213192	0.136884	2022	6	26.9	223	5	2022	0.0677	15.0971	bay	0.223	0.0150971	0.0390335	-0.217976	0.0677	-0.00586581	390.335	-58.6581	0.22	390.335
6	9	0.22	18.1	0.17289	-0.0376859	0.210575	0.135204	2003.9	4	24.2	165.3	5	2022	0.0677	11.1908	bay	0.1653	0.0111908	0.0285786	-0.217976	0.0677	-0.0042947	285.786	-42.947	0.22	285.786
6	13	0.22	36.2	0.130429	-0.0284304	0.158859	0.101998	1985.8	1	31.9	31.3	5	2022	0.0677	2.11901	bay	0.0313	0.00211901	0.00408242	-0.217976	0.0677	-0.000613492	40.8242	-6.13492	0.22	40.8242
6	18.8	0.22	62.22	0.17503	-0.0381524	0.213182	0.136878	1959.8	0	38.2	1e-13	5	2022	0.0677	6.77e-15	bay	1e-16	6.77e-18	1.7503e-17	-0.217976	0	-3.81524e-18	1.7503e-13	-3.81524e-14	0.22	1.7503e-13
7	0.5	0.43	0	0.326435	-0.0480831	0.374518	0.278352	2019	9	13.3	676.7	0.5	2019	0.0677	45.8126	bay	0.6767	0.0458126	0.220899	-0.147298	0.0677	-0.017583	2208.99	-175.83	0.43	2208.99
7	2.5	0.43	0	0.312675	-0.0460563	0.358731	0.266619	2019	6	10.9	550.5	2.5	2019	0.0677	37.2689	bay	0.5505	0.0372688	0.172128	-0.147298	0.0677	-0.0137009	1721.28	-137.009	0.43	1721.28
7	6.5	0.43	3.5	0.356966	-0.0525803	0.409546	0.304386	2015.5	8	16.2	493.8	5	2019	0.0677	33.4303	bay	0.4938	0.0334303	0.17627	-0.147298	0.0677	-0.0140307	1762.7	-140.307	0.43	1762.7
7	8.5	0.43	8.2	0.389465	-0.0573673	0.446832	0.332098	2010.8	6	18.4	326.1	5	2019	0.0677	22.077	bay	0.3261	0.022077	0.127005	-0.147298	0.0677	-0.0101093	1270.05	-101.093	0.43	1270.05
7	10.5	0.43	12.9	0.581796	-0.0856972	0.667494	0.496099	2006.1	7	19	368.4	5	2019	0.0677	24.9407	bay	0.3684	0.0249407	0.214334	-0.147298	0.0677	-0.0170605	2143.34	-170.605	0.43	2143.34
7	15.5	0.43	24.6	0.382079	-0.0562794	0.438359	0.3258	1994.4	9	23.3	386.3	5	2019	0.0677	26.1525	bay	0.3863	0.0261525	0.147597	-0.147298	0.0677	-0.0117484	1475.97	-117.484	0.43	1475.97
7	20.5	0.43	36.4	0.406071	-0.0598133	0.465885	0.346258	1982.6	2	12.3	162.6	5	2019	0.0677	11.008	bay	0.1626	0.011008	0.0660272	-0.147298	0.0677	-0.0052556	660.272	-52.556	0.43	660.272
7	30.5	0.43	59.9	0.485608	-0.0715289	0.557137	0.414079	1959.1	2	31.5	63.5	5	2019	0.0677	4.29895	bay	0.0635	0.00429895	0.0308361	-0.147298	0.0677	-0.00245448	308.361	-24.5448	0.43	308.361
7	40.5	0.43	83.3	0.503058	-0.0740992	0.577157	0.428959	1935.7	0	27.5	1e-13	5	2019	0.0677	6.77e-15	bay	1e-16	6.77e-18	5.03058e-17	-0.147298	0	-7.40992e-18	5.03058e-13	-7.40992e-14	0.43	5.03058e-13
M1	1	0.3	0	0.81105	-0.240994	1.05204	0.570056	2022	70	2.3	30854.4	5	2022	0.0677	2088.84	marsh	30.8544	2.08884	25.0245	-0.297138	0.0677	-5.74157	250245	-57415.7	0.3	250245
M1	9	0.3	13.33	0.797853	-0.237073	1.03493	0.56078	2008.7	69	5.2	13236	5	2022	0.0677	896.077	marsh	13.236	0.896077	10.5604	-0.297138	0.0677	-2.42295	105604	-24229.5	0.3	105604
M1	21	0.3	53.33	0.842589	-0.250366	1.09295	0.592224	1968.7	24	6	3988.1	5	2022	0.0677	269.994	marsh	3.9881	0.269994	3.36033	-0.297138	0.0677	-0.770988	33603.3	-7709.88	0.3	33603.3
M1	29	0.3	80	0.810823	-0.240926	1.05175	0.569896	1942	4	18.3	219.1	5	2022	0.0677	14.8331	marsh	0.2191	0.0148331	0.177651	-0.297138	0.0677	-0.04076	1776.51	-407.6	0.3	1776.51
M1	37	0.3	106.67	0.776451	-0.230713	1.00716	0.545737	1915.3	0	33	1e-13	5	2022	0.0677	6.77e-15	marsh	1e-16	6.77e-18	7.76451e-17	-0.297138	0	-2.30713e-17	7.76451e-13	-2.30713e-13	0.3	7.76451e-13
M1	49	0.3	146.67	0.798997	-0.237412	1.03641	0.561584	1875.3	0	30.2	1e-13	5	2022	0.0677	6.77e-15	marsh	1e-16	6.77e-18	7.98997e-17	-0.297138	0	-2.37412e-17	7.98997e-13	-2.37412e-13	0.3	7.98997e-13
M2	1	0.5	0	0.230601	-0.0193512	0.249952	0.21125	2022	102	5.9	17267.6	1	2022	0.0677	1169.02	marsh	17.2676	1.16902	3.98193	-0.0839161	0.0677	-0.0645713	39819.3	-645.713	0.5	39819.3
M2	5	0.5	0	0.125917	-0.0105664	0.136483	0.11535	2022	37	10.8	3438.5	5	2022	0.0677	232.786	marsh	3.4385	0.232786	0.432964	-0.0839161	0.0677	-0.00702098	4329.64	-70.2098	0.5	4329.64
M2	15	0.5	20	0.108372	-0.00909417	0.117466	0.0992781	2002	12	4.3	2761	5	2022	0.0677	186.92	marsh	2.761	0.18692	0.299216	-0.0839161	0.0677	-0.00485211	2992.16	-48.5211	0.5	2992.16
M2	21	0.5	32	0.120454	-0.010108	0.130562	0.110346	1990	24	4.3	5561.3	5	2022	0.0677	376.5	marsh	5.5613	0.3765	0.66988	-0.0839161	0.0677	-0.0108628	6698.8	-108.628	0.5	6698.8
M2	25	0.5	40	0.0413341	-0.0034686	0.0448027	0.0378655	1982	2	3.5	578.3	5	2022	0.0677	39.1509	marsh	0.5783	0.0391509	0.0239035	-0.0839161	0.0677	-0.000387621	239.035	-3.87621	0.5	239.035
M2	31	0.5	52	0.158725	-0.0133196	0.172045	0.145405	1970	4	7.4	539.9	5	2022	0.0677	36.5512	marsh	0.5399	0.0365512	0.0856957	-0.0839161	0.0677	-0.00138965	856.957	-13.8965	0.5	856.957
M2	37	0.5	64	0.259567	-0.0217819	0.281349	0.237785	1958	2	8.5	235.3	5	2022	0.0677	15.9298	marsh	0.2353	0.0159298	0.0610762	-0.0839161	0.0677	-0.000990417	610.762	-9.90417	0.5	610.762
M2	41	0.5	72	0.208586	-0.0175037	0.226089	0.191082	1950	2	8	248.7	5	2022	0.0677	16.837	marsh	0.2487	0.016837	0.0518753	-0.0839161	0.0677	-0.000841213	518.753	-8.41213	0.5	518.753
M2	49	0.5	88	0.120783	-0.0101356	0.130919	0.110647	1934	0	4	1e-13	5	2022	0.0677	6.77e-15	marsh	1e-16	6.77e-18	1.20783e-17	-0.0839161	0	-1.01356e-18	1.20783e-13	-1.01356e-14	0.5	1.20783e-13
M3	1	0.3	0	0.135029	-0.00339033	-1.12129	-1.06491	2022	18	5.5	3272.73	5	2022	0.0677	221.564	marsh	3.27273	0.221564	0.441913	-0.0251082	0.0677	0.0188219	4419.13	1.88219	0.3	4419.13
M3	5	0.3	0	0.128834	-0.00323478	-1.06985	-1.01606	2022	27	6.7	4029.85	5	2022	0.0677	272.821	marsh	4.02985	0.272821	0.519182	-0.0251082	0.0677	0.0221129	5191.82	2.21129	0.3	5191.82
M3	9	0.3	13.3333	0.0722997	-0.00181531	-0.600383	-0.570195	2008.67	2	3.7	540.541	5	2022	0.0677	36.5946	marsh	0.540541	0.0365946	0.0390809	-0.0251082	0.0677	0.00166453	390.809	0.166453	0.3	390.809
M3	15	0.3	33.3333	0.107137	-0.00269	-0.889672	-0.844938	1988.67	1	4	250	5	2022	0.0677	16.925	marsh	0.25	0.016925	0.0267841	-0.0251082	0.0677	0.00114079	267.841	0.114079	0.3	267.841
M3	21	0.3	53.3333	0.132202	-0.00331935	-1.09782	-1.04262	1968.67	1	8	125	5	2022	0.0677	8.4625	marsh	0.125	0.0084625	0.0165253	-0.0251082	0.0677	0.000703842	165.253	0.0703842	0.3	165.253
M3	25	0.3	66.6667	0.34368	-0.00862918	-2.85395	-2.71045	1955.33	1	23.8	42.0168	5	2022	0.0677	2.84454	marsh	0.0420168	0.00284454	0.0144403	-0.0251082	0.0677	0.000615041	144.403	0.0615041	0.3	144.403
M3	31	0.3	86.6667	0.438969	-0.0110217	-3.64523	-3.46195	1935.33	2	26.3	76.0456	5	2022	0.0677	5.14829	marsh	0.0760456	0.00514829	0.0333816	-0.0251082	0.0677	0.00142179	333.816	0.142179	0.3	333.816
M3	37	0.3	106.667	0.11414	-0.00286584	-0.947827	-0.90017	1915.33	0	8	0	5	2022	0.0677	0	marsh	0	0	0	-0.0251082	#DIV/0!	#DIV/0!	0	0	0.3	0
M3	41	0.3	120	0.142744	-0.00358404	-1.18536	-1.12576	1902	0	8	0	5	2022	0.0677	0	marsh	0	0	0	-0.0251082	#DIV/0!	#DIV/0!	0	0	0.3	0
M3	49	0.3	135	0.11254	-0.00282568	-0.934546	-0.887556	1887	0	17.8	0	5	2022	0.0677	0	marsh	0	0	0	-0.0251082	#DIV/0!	#DIV/0!	0	0	0.3	0

## Sheet: Sediment Grain Size
Percentage Breakdown of Grain Size Distributions for Seafloor Cores
Site	Sediment Depth (cm)	Silt	Clay	Mud	Sand	Gravel
1	3	47.1316	2.91506	50.0467	48.9005	1.05
1	7	71.4515	3.01937	74.4708	25.5292	0
1	13	65.3126	2.20051	67.5131	32.373	0.11
1	19	65.2735	1.97205	67.2455	32.7545	0
1	23	16.0924	0.450254	16.5427	82.3003	1.16
1	29	65.2567	5.10005	70.3568	29.4831	0.16
1	35	67.8901	2.07612	69.9663	30.0337	0
1	47	66.4425	5.74503	72.1875	27.681	0.13
2	1	59.43	1.87646	61.3064	38.6936	0
2	3	50.2244	1.97836	52.2027	47.7973	0
2	5	52.7818	3.28145	56.0632	43.9368	0
2	9	63.0374	4.03142	67.0688	32.9312	0
2	15	65.2731	3.05267	68.3258	31.6742	0
2	23	74.2184	4.43846	78.6569	21.3431	0
2	29	62.7472	6.30547	69.0526	26.3355	4.61
2	35	76.7466	4.04706	80.7936	19.2064	0
2	42.5	75.5122	5.74132	81.2535	18.7465	0
3	3	53.2125	7.135	60.3475	39.4181	0.23
3	7	58.1485	6.99444	65.143	34.857	0
3	11	56.1389	6.4998	62.6387	37.2996	0.06
3	13	53.1299	6.14337	59.2733	40.7267	0
3	15	53.5744	5.29316	58.8676	39.8696	1.26
4	1	65.923	5.23245	71.1555	28.8445	0
4	5	76.8571	7.24852	84.1057	15.8943	0
4	9	73.5003	9.67964	83.1799	16.8201	0
4	13	68.9488	9.44487	78.3936	20.3386	1.27
4	17	71.2203	8.19184	79.4121	20.5879	0
4	21	75.3426	8.61814	83.9607	16.0393	0
4	25	79.2095	8.84257	88.052	11.948	0
5	1	70.0131	5.17596	75.189	24.811	0
5	5	74.5445	8.96022	83.5048	16.4952	0
5	9	71.7695	9.65095	81.4204	18.5796	0
5	13	71.7767	7.65753	79.4343	20.3917	0.17
5	17	75.3431	9.86281	85.2059	14.7941	0
5	21	71.2032	7.66017	78.8634	20.6856	0.45
6	1	48.941	4.37075	53.3118	45.6483	1.04
6	5	69.6845	7.95735	77.6418	22.3582	0
6	9	62.516	7.48581	70.0018	29.9982	0
6	13	79.3833	8.84413	88.2274	11.7726	0
6	17	72.2924	10.406	82.6983	17.3017	0
6	18.75	72.8787	9.0566	81.9353	18.0647	0
7	2.5	71.7236	10.4814	82.205	17.795	0
7	5.5	65.3333	12.7534	78.0868	21.9132	0
7	8.5	66.5497	4.03128	70.581	29.419	0
7	10.5	53.7137	2.73189	56.4456	43.2046	0.35
7	15.5	77.7626	7.36217	85.1247	14.8753	0
7	20.5	63.1353	5.97485	69.1101	30.8899	0
7	30.5	53.7871	3.44053	57.2277	42.7723	0
7	40.5	61.687	6.16458	67.8516	32.0486	0.1

## Sheet: Shannon Diversity
site	year	H_color	H_type	H_polymer
1	2000	NA	NA	1.35789
1	2021	NA	NA	1.00772
2	1986	2.0829	0.833843	NA
2	1988	2.0765	0.78963	NA
2	1994	1.86524	0.757251	NA
2	1996	2.08126	1.05128	NA
2	1998	2.12813	0.729128	NA
2	2001	NA	NA	1.3963
2	2002	1.93072	0.98453	NA
2	2006	1.76845	0.853811	NA
2	2008	1.96212	0.906607	NA
2	2010	2.16875	0.765089	NA
2	2017	NA	NA	1.80418
2	2018	2.2037	0.959186	NA
2	2019	NA	NA	1.17461
2	2020	2.09158	1.11369	NA
2	2022	2.13111	1.04253	0.917996
3	2003	NA	NA	1.31561
3	2004	1.82008	1.0114	NA
3	2009	NA	NA	1.30642
3	2010	2.04135	0.623655	NA
3	2015	NA	NA	1.56071
3	2016	1.96622	0.558678	NA
3	2018	NA	NA	1.56071
3	2019	1.56071	1.0114	NA
3	2022	1.97055	0.723147	1.74709
4	1950	NA	NA	0
4	1971	NA	NA	0
4	1972	0	0	NA
4	1993	NA	NA	0.693147
4	1994	0	0	NA
4	2007	NA	NA	1.01039
4	2008	1.56071	0.450561	NA
4	2022	2.15519	0.693147	0.571523
5	1973	NA	NA	1.32883
5	1974	1.05492	0.673012	NA
5	1997	NA	NA	1.73287
5	1998	0.900256	0.562335	NA
5	2022	1.69933	0.909925	1.54352
6	1986	0	0	0
6	2004	1.38629	1.03972	1.38629
6	2022	1.84075	1.04084	1.0294
7	1962	0.693147	0	0.693147
7	1986	0.693147	0	0.693147
7	1997	1.67699	0.636514	1.52296
7	2009	0.9557	1.07899	1.15534
7	2014	1.56071	1.0114	1.55928
7	2018	1.38629	0.562335	NA
7	2022	1.85943	0.990835	0.661304
M1	1933	0.693147	0	NA
M1	1942	NA	NA	0.693147
M1	1963	1.96868	1.36227	NA
M1	1969	NA	NA	1.17633
M1	2007	2.19395	1.21655	NA
M1	2009	NA	NA	2.15813
M1	2022	2.22714	0.948038	1.1911
M2	1950	0.693147	0	0
M2	1958	0.693147	0.693147	0
M2	1970	1.03972	0.562335	NA
M2	1982	0.693147	0	0.693147
M2	1990	1.86368	0.814645	1.23662
M2	2002	1.63263	0.562335	1.74875
M2	2022	2.21386	1.14631	1.88364
M3	1935	0.693147	0	NA
M3	1955	0	0	NA
M3	1969	0	0	0
M3	1989	0	0	0
M3	2009	0.693147	0	NA
M3	2022	2.08528	1.07799	1.21106

## Sheet: MP_Morphology
Particle Type Counts in Sediment
Sitenum	Sediment Depth (cm)	bead	fiber	film	foam	fragment
1	1	4	212	12	8	162
1	3	0	60	8	9	70
1	5	1	17	10	3	17
1	9	0	76	7	18	84
1	21	2	138	21	13	89
1	31	6	80	20	26	34
1	35	2	50	19	4	66
1	41	4	143	11	5	77
1	45	0	67	11	2	49
1	47	0	69	10	4	64
2	1	3	74	13	6	70
2	3	0	68	7	0	32
2	5	2	74	6	7	56
2	7	35	250	24	8	177
2	9	2	69	4	4	73
2	17	0	28	1	0	31
2	19	3	57	4	0	28
2	21	2	32	0	1	15
2	25	0	17	1	2	13
2	29	2	67	0	0	36
2	31	3	41	3	2	25
2	33	0	34	2	0	15
2	39	0	42	0	2	35
2	41	2	25	0	0	21
3	1	0	13	0	0	6
3	3	0	5	1	0	3
3	5	0	14	0	0	7
3	7	0	2	1	0	3
3	9	0	9	1	0	7
3	13	0	13	0	0	6
3	16.5	0	6	2	0	4
4	1	0	22	0	0	17
4	3	0	8	0	0	13
4	9	0	1	0	0	5
4	13	0	1	0	0	0
4	19	0	0	0	0	1
5	1	0	2	1	0	7
5	5	0	5	1	0	5
5	13	0	2	0	0	6
5	21	0	3	0	0	2
6	1	0	1	2	1	6
6	5	0	2	0	0	4
6	9	0	1	0	1	2
6	13	0	1	0	0	0
7	0.5	0	4	2	0	3
7	2.5	0	3	0	0	3
7	6.5	0	6	0	0	2
7	8.5	0	3	1	0	2
7	10.5	0	3	2	0	2
7	15.5	0	6	0	0	3
7	20.5	0	2	0	0	0
7	30.5	0	2	0	0	0
M1	1	0	34	2	3	31
M1	9	7	15	4	4	39
M1	21	1	7	4	2	10
M1	29	0	0	0	0	2
M2	1	1	50	16	2	33
M2	5	0	13	0	4	20
M2	15	0	9	0	0	3
M2	21	1	14	0	0	9
M2	25	0	2	0	0	0
M2	31	0	3	0	0	1
M2	37	0	1	0	0	1
M2	41	0	2	0	0	0
M3	1	0	9	2	0	7
M3	5	0	10	2	2	13
M3	9	0	2	0	0	0
M3	15	0	0	0	0	1
M3	21	0	1	0	0	0
M3	25	0	1	0	0	0

## Sheet: MP_Colors
Particle Color Counts
Site	Sediment Depth (cm)	black	blue	brown	clear	gold	gray	green	orange	pink	purple	red	white	yellow
1	1	68	95	2	76	1	26	20	15	20	5	43	16	11
1	3	27	46	0	11	0	7	10	6	8	3	12	11	6
1	5	6	4	0	19	0	4	4	2	1	0	0	8	0
1	9	34	42	2	20	0	16	9	5	8	6	15	24	4
1	21	51	33	12	58	0	9	18	8	8	3	19	21	23
1	31	23	12	7	59	2	12	6	0	0	0	12	28	5
1	35	13	27	5	35	0	10	14	2	12	1	6	11	5
1	41	48	40	10	53	1	6	15	10	13	10	10	13	11
1	45	9	16	2	28	0	11	13	5	15	4	10	12	4
1	47	26	23	3	30	0	10	9	7	10	4	11	9	5
2	1	23	25	0	45	0	12	7	5	12	6	9	16	6
2	3	24	12	0	31	0	6	8	4	2	0	10	10	0
2	5	15	13	3	47	0	13	7	4	2	7	3	26	5
2	7	75	77	13	129	5	11	18	10	14	3	29	90	20
2	9	29	8	7	44	1	13	8	7	5	4	7	12	7
2	17	11	8	2	12	0	0	8	1	1	4	4	5	4
2	19	11	12	1	37	1	3	3	1	1	4	3	7	8
2	21	2	14	0	18	0	2	2	1	1	0	6	3	1
2	25	5	7	0	9	0	1	3	0	0	1	4	1	2
2	29	6	22	2	30	1	5	15	5	5	2	4	3	5
2	31	6	12	0	22	0	5	3	1	6	1	6	9	3
2	33	4	16	2	11	0	4	8	1	0	1	4	0	0
2	39	9	27	0	7	0	7	6	2	5	4	8	2	2
2	41	7	15	0	5	0	1	2	3	2	1	5	2	5
3	1	2	6	1	4	0	1	0	1	2	0	0	0	2
3	3	2	2	0	3	0	0	0	0	1	0	0	1	0
3	5	3	3	0	8	0	0	1	2	1	0	1	1	1
3	7	1	2	0	1	0	0	0	0	1	0	0	1	0
3	9	3	11	0	12	0	2	4	0	2	1	3	1	3
3	13	4	2	1	4	0	1	2	1	1	0	0	0	3
3	16.5	1	3	0	3	0	0	0	0	1	1	2	0	1
4	1	5	7	0	10	0	4	5	1	2	1	2	1	1
4	3	6	4	0	2	0	0	0	2	3	0	2	2	0
4	9	1	1	0	2	0	0	0	0	0	0	0	1	1
4	13	9	9	9	9	9	13	19	0	0	0	0	1	0
4	19	1	0	0	0	0	0	0	0	0	0	0	0	0
5	1	4	1	0	1	0	0	0	0	0	0	1	0	3
5	5	4	3	0	1	0	1	2	0	0	0	0	0	0
5	13	5	2	0	0	0	1	0	0	0	0	0	0	0
5	21	2	2	0	0	0	0	0	0	0	0	1	0	0
6	1	4	1	1	2	0	0	0	0	0	1	0	1	0
6	5	2	1	0	0	0	0	1	0	0	1	0	0	1
6	9	1	1	1	0	0	0	0	1	0	0	0	0	0
6	13	1	0	0	0	0	0	0	0	0	0	0	0	0
7	0.5	0	0	0	3	0	1	1	0	0	0	2	1	1
7	2.5	1	2	0	2	0	0	0	0	0	0	1	0	0
7	6.5	1	4	0	0	0	1	0	1	1	0	0	0	0
7	8.5	1	1	0	2	0	0	0	0	0	0	1	0	1
7	10.5	0	0	0	4	0	2	0	0	0	0	0	0	1
7	15.5	1	3	0	1	0	1	0	0	2	1	0	0	0
7	20.5	0	1	0	1	0	0	0	0	0	0	0	0	0
7	30.5	0	1	0	1	0	0	0	0	0	0	0	0	0
M1	1	9	19	4	9	1	1	5	4	3	2	1	8	4
M1	9	9	8	1	11	1	6	4	2	1	1	2	6	17
M1	21	3	1	1	6	0	2	0	0	0	1	1	5	4
M1	29	1	0	0	0	0	0	0	0	0	0	1	0	0
M2	1	11	18	5	30	4	4	5	3	2	3	5	9	3
M2	5	6	2	1	12	2	1	3	2	0	0	1	3	4
M2	15	4	2	0	3	0	0	0	0	0	0	1	1	1
M2	21	6	2	1	8	0	0	1	2	1	1	0	2	0
M2	25	1	0	0	0	0	0	0	0	0	0	0	1	0
M2	31	1	0	0	2	0	0	0	1	0	0	0	0	0
M2	37	1	0	0	1	0	0	0	0	0	0	0	0	0
M2	41	1	1	0	0	0	0	0	0	0	0	0	0	0
M3	1	0	7	0	4	0	1	1	1	0	1	1	2	0
M3	5	3	6	0	5	0	1	0	3	2	0	1	3	3
M3	9	0	0	0	1	0	0	0	0	0	1	0	0	0
M3	15	1	0	0	0	0	0	0	0	0	0	0	0	0
M3	21	0	0	0	0	0	0	0	0	0	0	1	0	0
M3	25	0	0	0	1	0	0	0	0	0	0	0	0	0
M3	31	1	0	0	1	0	0	0	0	0	0	0	0	0

## Sheet: Polymer
Count of Each Polymer
Sitenum	depth	Year	SedExtracted	acrylic	EVA	nylon	PC/ABS	PCDI	PE	PET	PMMA	PP	PS	PVDC	PVC	Total MPs
1	3	2021	9.2	3	0	0	27	6	101	0	0	0	6	0	4	147
1	45	2000	25.5	11	0	27	0	0	0	0	46	42	0	0	3	129
2	5	2021	11.9	9	0	0	0	0	76	0	2	17	3	0	0	107
2	7	2019	11.1	5	0	0	0	0	156	0	0	244	64	0	25	494
2	9	2017	20	7	0	0	3	1	48	7	5	36	29	2	14	152
2	25	2000.9	19.4	1	0	0	0	0	10	0	0	11	8	0	3	33
3	1	2021	12.6	1	1	0	0	0	3	1	0	4	1	0	1	12
3	7	2017.9	10.4	0	1	0	0	0	1	1	0	2	1	0	0	6
3	9	2014.8	9.8		0	0	0	0	2	1		1	1	0	1	6
3	13	2008.7	41.4	1	0	0	0	0	1	0	1	11	2	0	3	19
3	16.5	2003.3	27.2	0	0	0	0	0	6	1	0	1	3	0	1	12
4	2	2022	25.3	0	0	0	1	0	18	0	0	1	0	0	1	21
4	9	2006.8	26	0	0	0	0	0	3	0	0	2	1	0	0	6
4	13	1992.6	30.1	0	0	0	0	0	1	0	0	1	0	0	0	2
4	19	1971	20.2	0	0	0	0	0	1	0	0	0	0	0	0	1
4	25	1950	21.8	0	0	0	0	0	1	0	0	0	0	0	0	1
5	5	2022	26.6	0	0	0	1	0	5	1	1	2	1	0	0	11
5	13	1997.2	40	0	0	0	0	0	2	1	2	1	1	0	1	8
5		1973.4	39.3	0	0	0	0	0	1	1	0	2	0	0	1	5
6	1	2022	30.7	0	0	0	0	0	0	0	5	3	2	0	0	10
6	9	2003.9	24.2	0	0	0	1	0	1	0	0	1	1	0	0	4
6	13	1985.8	31.9	0	0	0	1	0	0	0	0	0	0	0	0	1
7	6.5	2015.5	16.2	0	0	0	3	0	5	0	0	0	0	0	0	8
7	8.5	2010.8	18.4	0	0	0	1	1	2	0	1	1	0	0	0	6
7	10.5	2006.1	19	0	0	0	0	0	1	0	0	4	1	1	0	7
7	15.5	1994.4	23.3	1	0	0	0	0	2	0	0	3	2	0	1	9
7	20.5	1982.6	12.3	1	0	0	0	0	1	0	0	0	0	0	0	2
7	30.5	1959.1	31.5	0	0	0	0	0	1	0	0	0	1	0	0	2
M1	1	2022	2.3	3	0	0	0	0	28	0	0	25	14	0	0	70
M1	9	2008.7	5.2	4	0	2	5	2	17	4	4	14	8	3	6	69
M1	21	1968.7	6	1	0	0	0	0	11	0	0	5	7	0	0	24
M1	29	1942	18.3	1	0	0	0	0	1	0	0	0	0	0	0	2
M2	5	2022	10.8	1	0	1	2	0	7	2	1	11	9	2	1	37
M2	15	2002	4.3	0	0	1	1	0	4	1	1	3	1	0	0	12
M2	21	1990	4.3	0	0	0	0	0	10	0	0	8	4	0	2	24
M2	25	1982	3.5	0	0	0	0	0	1	0	0	0	1	0	0	2
M2	37	1958	8.5	0	0	0	0	0	2	0	0	0	0	0	0	2
M2	41	1950	8	0	0	0	0	0	2	0	0	0	0	0	0	2
M3	1	2022	5.5	0	0	0	0	0	0	1	0	5	4	8	0	18
M3	15	1972	4	0	0	0	0	0	0	0	0	1	0	0	0	1
M3	21	1942	8	0	0	0	0	0	1	0	0	0	0	0	0	1
